# Supplementary material for: Empirical effect of the Dr LEE Jong-wook Fellowship Program to empower sustainable change for the health workforce in Tanzania: a mixed-methods study
Source: J Educ Eval Health Prof. 2025 Jan 20;22:6. doi: 10.3352/jeehp.2025.22.6 (PMC12003955; doi:10.3352/jeehp.2025.22.6)
Supplement: Supplementary file 2 [file jeehp-22-6-dataset2.xlsx]

## Sheet: CleanedDataset
Timestamp	A1	A2	A2_TYP	A2_GRP	A3	A4_ID	A5	A5_GRP	A7	A8	A9	A10	A11	B2	B3	B4	B5	B6	B7	B8	B9	C1A	C1B	C2	C3	C4	C5	C6	D1A	D1B	D2A	D2B	D3A	D3B	D4	D5	E1A	E1B	E1C	E1D	E1E	E2	E3	E4	E5	E6	F1	F2	F3
2023/11/14 1:19:40 PM GMT+3	3	Ministry of Health	Ministry of Health	EG 1	2023-11-14	RES-01	32	25 - 34 yrs old	2	Tumbi Regional Referral Hospital	1	1	2021	4	5	0	4	1	1	5	5	5	5	5	5	4	4	4	4	5	5	5	5	5	5	1	5	5	5	5	5	5	4	5	5	5	5	4	1
2023/11/14 1:49:53 PM GMT+3	5	Mbeya Regional Referral Hospital	Regional Referral Hospital	EG 2	2023-11-14	RES-02	36	35 - 44 yrs old	1	Mbeya Zonal Referral Hospital	0	3	2019	5	5	1	5	1	1	5	5	5	5	5	5	5	4	5	5	5	5	5	3	3	5	1	5	5	5	5	5	5	5	5	5	5	5	5	1
2023/11/14 2:12:39 PM GMT+3	4	Kilimanjaro College of Health and Allied Science	University	EG 3	2023-11-14	RES-03	37	35 - 44 yrs old	1	Ministry of Health	1	3	2020	4	5	1	5	1	1	5	5	4	5	4	5	4	4	4	5	5	5	5	3	3	5	1	5	5	5	5	4	3	4	4	5	5	4	4	1
2023/11/14 2:38:21 PM GMT+3	1	Muhimbili National Hospital - Mloganzila	National Hospital	EG 1	2023-11-14	RES-04	35	35 - 44 yrs old	1	Muhimbili National Hospital - Mloganzila	1	2	2018	5	5	1	5	1	1	5	5	5	5	5	5	5	4	5	3	5	5	5	5	4	5	1	5	5	5	5	5	4	5	5	4	4	4	4	1
2023/11/14 3:04:50 PM GMT+3	1	National Blood Transfusion Services	National Lab	EG 1	2023-11-14	RES-05	33	25 - 34 yrs old	2	National Blood Transfusion Services	1	2	2017	5	5	1	5	1	1	4	5	4	4	5	5	4	5	4	5	5	5	5	3	3	5	1	5	5	4	5	4	5	4	4	5	5	4	4	1
2023/11/14 3:13:48 PM GMT+3	1	Muhimbili National Hospital - Mloganzila	National Hospital	EG 1	2023-11-14	RES-06	47	45 - 54 yrs old	2	Ocean Road Cancer Institute	0	1	2012	5	5	1	5	1	1	5	5	5	5	5	5	5	4	5	5	5	5	5	3	3	5	1	5	5	4	4	5	5	5	5	5	5	5	4	1
2023/11/14 5:52:31 PM GMT+3	1	Muhimbili National Hospital - Mloganzila	National Hospital	EG 1	2023-11-14	RES-07	50	45 - 54 yrs old	1	Muhimbili National Hospital	1	1	2014	5	4	0	5	1	1	4	4	4	3	4	5	4	4	4	5	4	5	5	3	3	5	1	4	4	4	4	4	4	4	3	4	4	4	4	1
2023/11/14 6:01:15 PM GMT+3	1	Muhimbili National Hospital	National Hospital	EG 1	2023-11-14	RES-08	33	25 - 34 yrs old	1	Muhimbili National Hospital	1	2	2022	5	5	1	5	1	1	4	5	4	3	4	5	4	4	4	4	5	4	5	3	3	5	1	5	5	4	5	5	5	5	5	4	5	4	4	1
2023/11/14 10:46:18 PM GMT+3	2	Benjamin Mkapa Zonal Hospital	Zonal Referral Hospital	EG 2	2023-11-14	RES-09	39	35 - 44 yrs old	1	Benjamin Mkapa Zonal Hospital	1	2	2021	5	4	1	5	1	1	5	5	4	4	4	5	4	4	4	4	5	3	3	4	4	5	1	5	4	4	4	4	4	4	4	3	4	4	4	1
2023/11/15 3:03:34 AM GMT+3	1	Muhimbili National Hospital	National Hospital	EG 1	2013-03-07	RES-10	50	45 - 54 yrs old	1	Muhimbili National Hospital	1	2	2022	5	5	1	5	1	1	5	5	5	5	5	5	5	4	5	5	5	5	5	3	1	5	1	5	5	5	5	5	5	5	5	5	5	5	5	1
2023/11/15 8:35:40 AM GMT+3	1	Amana Regional Referral Hospital	Regional Referral Hospital	EG 2	2023-11-15	RES-11	45	45 - 54 yrs old	1	Tumbi Regional Referral Hospital	0	1	2019	5	5	1	5	1	1	5	5	4	5	5	5	5	5	5	5	5	5	5	1	1	4	1	5	5	5	4	4	4	5	5	4	5	5	5	1
2023/11/15 9:38:35 AM GMT+3	1	Muhimbili National Hospital - Mloganzila	National Hospital	EG 1	2023-11-15	RES-12	53	45 - 54 yrs old	2	Muhimbili National Hospital	1	1	2014	5	5	1	5	1	1	5	5	5	5	5	5	5	5	5	5	5	5	5	5	5	5	1	5	5	5	5	5	5	5	5	5	5	5	5	1
2023/11/15 12:52:43 PM GMT+3	2	Ministry of Health	Ministry of Health	EG 1	2023-11-14	RES-13	48	45 - 54 yrs old	1	Other (Specify)	0	2	2016	4	4	1	4	1	1	4	4	3	3	3	4	3	3	3	4	4	4	4	5	3	4	1	4	3	3	4	4	4	3	3	4	4	3	3	1
2023/11/15 2:36:53 PM GMT+3	1	Muhimbili National Hospital - Mloganzila	National Hospital	EG 1	2023-11-15	RES-14	46	45 - 54 yrs old	2	Muhimbili National Hospital	0	1	2016	5	5	1	1	1	1	5	5	4	5	5	5	5	4	5	4	5	4	5	2	2	5	1	5	5	4	4	4	4	3	5	4	5	4	4	1
2023/11/17 9:29:52 AM GMT+3	1	Muhimbili National Hospital - Mloganzila	National Hospital	EG 1	2023-11-16	RES-15	47	45 - 54 yrs old	1	Muhimbili National Hospital - Mloganzila	1	1	2018	4	5	0	4	1	1	4	5	4	4	5	5	5	5	5	5	5	5	5	3	3	5	1	5	5	5	5	5	5	4	5	4	5	5	4	1
2023/11/17 1:04:01 PM GMT+3	1	Mnazi Mmoja Hospital	District Hospital	EG 4	2023-11-17	RES-16	44	35 - 44 yrs old	2	Mnazi Mmnoja Hospital	0	3	2017	5	4	1	4	1	1	4	4	3	3	3	4	4	3	4	4	4	1	2	5	5	4	1	5	5	5	5	4	4	4	5	4	5	3	3	1
2023/11/17 1:08:27 PM GMT+3	1	Muhimbili University of Health and Allied Sciences	University	EG 3	2023-11-17	RES-17	42	35 - 44 yrs old	1	Tumbi Regional Referral Hospital	0	1	2010	3	4	1	5	1	1	5	4	4	5	1	5	3	4	4	5	5	3	3	4	4	2	0	4	4	4	4	4	4	4	4	4	5	4	4	1
2023/11/17 2:02:55 PM GMT+3	1	National Public Health Laboratory	National Lab	EG 1	2023-11-14	RES-18	34	25 - 34 yrs old	2	National Public Health Laboratory	1	6	2022	4	4	1	5	1	1	5	5	5	5	5	5	5	5	5	4	5	5	5	3	4	5	1	5	5	5	4	4	5	4	5	4	4	4	4	1
2023/11/17 2:29:29 PM GMT+3	1	Muhimbili National Hospital - Mloganzila	National Hospital	EG 1	2023-11-17	RES-19	29	25 - 34 yrs old	1	Muhimbili National Hospital	1	2	2020	5	5	1	4	1	1	5	5	5	5	4	5	5	4	4	4	5	4	4	3	3	3	1	4	4	4	4	4	4	4	4	4	4	4	4	1
2023/11/17 4:03:48 PM GMT+3	3	Tumbi Regional Referral Hospital	Regional Referral Hospital	EG 2	2023-11-17	RES-20	68	65+ yrs old	1	Tumbi Regional Referral Hospital	0	1	2009	5	5	1	5	1	1	5	5	5	5	5	5	5	5	5	5	5	5	5	4	5	3	1	5	5	5	5	5	5	5	5	5	5	5	5	1
2023/11/17 4:03:50 PM GMT+3	1	National Public Health Laboratory	National Lab	EG 1	2023-11-17	RES-21	40	35 - 44 yrs old	2	National Public Health Laboratory	1	6	2022	5	5	1	4	1	1	4	5	4	4	5	5	4	4	4	3	5	4	5	4	4	5	1	5	5	4	4	4	4	4	5	4	4	4	4	1
2023/11/17 6:48:00 PM GMT+3	1	National Public Health Laboratory	National Lab	EG 1	2023-11-17	RES-22	32	25 - 34 yrs old	1	National Public Health Laboratory	1	4	2022	5	5	1	5	1	1	5	5	4	5	4	5	5	4	4	5	5	5	5	2	2	5	1	5	5	5	4	5	5	4	4	4	5	4	4	1
2023/11/17 7:32:20 PM GMT+3	3	Other (specify)	Other (specify)	EG 4	2023-11-17	RES-23	45	45 - 54 yrs old	1	Tumbi Regional Referral Hospital	0	2	2010	5	4	1	4	1	1	5	4	5	5	5	5	5	5	5	5	5	5	5	3	3	5	1	4	4	4	4	4	5	4	4	4	4	4	4	1
2023/11/18 7:26:57 AM GMT+3	1	Muhimbili University of Health and Allied Sciences	University	EG 3	2023-11-17	RES-24	34	25 - 34 yrs old	1	Muhimbili University of Health and Allied Sciences	1	1	2020	4	4	1	4	1	1	4	4	3	4	4	4	3	4	4	5	4	5	5	2	2	4	1	4	4	4	3	4	3	4	3	4	4	4	4	1
2023/11/18 9:49:39 AM GMT+3	1	Muhimbili National Hospital - Mloganzila	National Hospital	EG 1	2023-11-18	RES-25	30	25 - 34 yrs old	2	Muhimbili National Hospital - Mloganzila	1	2	2022	5	5	1	5	1	1	5	5	5	5	5	5	5	4	5	5	5	5	3	4	3	5	1	5	5	5	5	5	4	5	5	4	5	4	3	1
2023/11/19 8:25:52 PM GMT+3	1	Muhimbili National Hospital	National Hospital	EG 1	2023-11-19	RES-26	53	45 - 54 yrs old	1	Muhimbili National Hospital	1	2	2013	5	5	1	4	1	1	4	5	4	4	4	4	4	4	4	4	4	4	4	3	3	4	1	4	4	4	4	4	5	5	5	4	4	4	4	1
2023/11/20 1:28:54 AM GMT+3	1	Ministry of Health	Ministry of Health	EG 1	2009-12-01	RES-27	37	35 - 44 yrs old	2	Ministry of Health	1	3	2014	5	5	1	5	1	1	5	5	5	5	5	5	5	5	5	4	5	4	5	3	3	4	1	5	5	5	4	5	4	5	5	4	5	3	4	1
2023/11/20 6:21:45 AM GMT+3	3	Muhimbili National Hospital - Mloganzila	National Hospital	EG 1	2023-11-19	RES-28	62	55 - 64 yrs old	2	Tumbi Regional Referral Hospital	0	6	2010	5	5	1	5	1	1	5	4	4	5	5	4	4	4	4	4	5	4	4	3	3	4	1	4	5	4	4	4	4	4	4	4	4	1	2	1
2023/11/20 9:59:32 AM GMT+3	3	Muhimbili National Hospital - Mloganzila	National Hospital	EG 1	2023-11-19	RES-29	43	35 - 44 yrs old	2	Muhimbili National Hospital	1	1	2014	5	5	1	4	1	1	5	5	4	4	3	4	4	4	4	5	5	2	3	5	5	3	1	5	5	5	4	4	4	4	4	4	4	4	4	1
2023/11/20 11:45:56 AM GMT+3	3	Tumbi Regional Referral Hospital	Regional Referral Hospital	EG 2	1955-11-12	RES-30	68	65+ yrs old	1	Tumbi Regional Referral Hospital	0	1	2009	5	5	1	4	1	1	4	5	5	4	4	4	4	4	4	4	5	4	4	3	3	4	1	5	5	5	5	5	5	5	4	4	5	3	3	1
2023/11/20 1:53:38 PM GMT+3	1	Ocean Road Cancer Institute	Specialized Hospital	EG 2	2023-11-20	RES-31	47	45 - 54 yrs old	2	Ocean Road Cancer Institute	1	1	2014	5	5	1	5	1	1	5	5	5	5	5	5	5	3	5	5	5	5	5	3	3	5	1	5	5	5	5	5	5	5	5	5	5	5	5	1
2023/11/20 7:14:37 PM GMT+3	1	National Public Health Laboratory	National Lab	EG 1	2023-11-20	RES-32	40	35 - 44 yrs old	1	National Public Health Laboratory	1	4	2021	5	5	1	1	1	1	5	5	5	5	5	5	5	5	5	5	5	5	5	5	5	5	1	5	5	5	5	5	5	5	5	5	5	5	5	1
2023/11/20 7:28:11 PM GMT+3	1	Muhimbili National Hospital	National Hospital	EG 1	2023-11-20	RES-33	49	45 - 54 yrs old	1	Muhimbili National Hospital	1	2	2014	5	5	1	5	1	1	5	5	5	5	5	4	4	4	4	4	4	4	4	3	3	4	1	4	4	4	4	4	4	4	4	5	5	4	4	1
2023/11/20 7:36:41 PM GMT+3	1	Muhimbili University of Health and Allied Sciences	University	EG 3	2023-11-20	RES-34	46	45 - 54 yrs old	1	Muhimbili University of Health and Allied Sciences	1	1	2016	5	5	1	5	1	1	5	5	4	5	5	5	5	5	4	5	5	5	5	1	2	5	1	5	5	5	5	5	4	5	5	5	5	5	5	1
2023/11/20 7:56:30 PM GMT+3	1	Muhimbili National Hospital - Mloganzila	National Hospital	EG 1	2023-11-20	RES-35	58	55 - 64 yrs old	1	Tumbi Regional Referral Hospital	0	2	2015	5	5	1	5	1	1	5	5	5	5	5	5	5	5	5	5	5	5	5	5	5	5	1	5	5	5	5	5	5	5	5	5	5	5	5	1
2023/11/20 7:57:00 PM GMT+3	1	National Public Health Laboratory	National Lab	EG 1	2023-11-20	RES-36	27	25 - 34 yrs old	1	National Public Health Laboratory	1	4	2022	3	4	1	5	1	1	4	4	5	5	4	5	4	4	4	5	5	5	4	4	4	3	1	4	5	4	5	4	4	4	4	4	5	3	3	1
2023/11/20 8:04:00 PM GMT+3	1	Muhimbili National Hospital - Mloganzila	National Hospital	EG 1	2023-11-20	RES-37	53	45 - 54 yrs old	2	Muhimbili National Hospital - Mloganzila	1	1	2018	3	4	1	4	1	0	5	4	5	4	3	5	4	4	4	5	5	5	4	3	3	1	1	4	4	4	4	4	3	5	4	4	5	4	5	1
2023/11/20 10:07:02 PM GMT+3	4	Kilimanjaro Christian Center	Zonal Referral Hospital	EG 2	2023-11-20	RES-38	41.7396	35 - 44 yrs old	2	Kilimanjaro Christian Center	1	1	2021	4	4	1	5	0	1	4	4	4	5	5	5	4	4	4	5	5	5	5	5	5	5	1	5	5	5	5	5	5	5	5	5	5	5	5	1
2023/11/20 10:12:49 PM GMT+3	1	Muhimbili National Hospital	National Hospital	EG 1	2023-11-20	RES-39	37	35 - 44 yrs old	1	Muhimbili University of Health and Allied Sciences	0	1	2017	5	5	1	5	1	0	5	5	5	5	5	5	5	2	5	5	5	5	5	5	3	5	1	5	5	5	5	5	4	5	4	5	4	5	4	1
2023/11/20 10:46:30 PM GMT+3	1	Muhimbili University of Health and Allied Sciences	University	EG 3	2023-11-20	RES-40	40	35 - 44 yrs old	2	Muhimbili University of Health and Allied Sciences	1	1	2017	5	5	1	5	1	1	5	5	5	5	5	4	5	4	4	5	4	4	3	3	3	4	1	4	5	4	5	4	4	5	4	5	4	4	4	1
2023/11/21 5:29:51 AM GMT+3	1	Muhimbili National Hospital - Mloganzila	National Hospital	EG 1	2023-11-21	RES-41	36	35 - 44 yrs old	1	Muhimbili National Hospital - Mloganzila	1	1	2019	4	4	1	4	1	1	4	4	4	4	4	4	4	4	4	5	4	5	5	3	3	5	1	4	4	4	4	4	4	4	4	4	4	2	2	1
2023/11/21 6:07:39 AM GMT+3	3	Tumbi Regional Referral Hospital	Regional Referral Hospital	EG 2	2023-11-14	RES-42	31	25 - 34 yrs old	2	Tumbi Regional Referral Hospital	1	1	2021	4	4	1	4	1	1	5	5	5	4	3	5	4	3	4	5	5	4	4	3	3	4	1	5	4	5	5	4	4	5	4	5	4	4	4	1
2023/11/21 8:39:29 AM GMT+3	1	National Public Health Laboratory	National Lab	EG 1	2023-11-21	RES-43	29	25 - 34 yrs old	1	National Public Health Laboratory	1	4	2022	4	4	0	4	1	1	4	4	3	4	4	4	4	3	4	4	5	5	5	5	3	5	1	5	5	4	4	4	3	4	4	3	4	4	4	1
2023/11/21 9:35:24 AM GMT+3	1	Muhimbili National Hospital	National Hospital	EG 1	2023-11-21	RES-44	41	35 - 44 yrs old	2	Muhimbili National Hospital	1	1	2016	4	4	1	4	1	1	4	4	4	4	5	5	5	4	4	5	5	3	5	4	1	1	1	5	4	5	4	5	5	5	5	4	5	3	4	1
2023/11/21 12:20:35 PM GMT+3	1	Other (specify)	Other (specify)	EG 4	2023-11-21	RES-45	49	45 - 54 yrs old	2	Tumbi Regional Referral Hospital	0	1	2010	5	5	1	1	1	1	5	5	4	4	3	5	5	5	5	5	5	5	5	5	5	5	1	5	5	5	5	5	5	5	5	5	5	5	5	1
2023/11/21 12:37:11 PM GMT+3	1	Muhimbili National Hospital	National Hospital	EG 1	2023-11-21	RES-46	52	45 - 54 yrs old	2	Muhimbili National Hospital	1	1	2016	5	5	1	5	1	1	4	4	4	4	4	4	4	4	4	4	4	4	4	4	4	4	1	4	5	4	4	4	4	4	4	4	4	4	4	1
2023/11/21 1:30:12 PM GMT+3	2	Ministry of Health	Ministry of Health	EG 1	2023-11-21	RES-47	39	35 - 44 yrs old	2	Ministry of Health	1	3	2022	5	5	1	5	1	1	5	5	4	5	5	5	4	4	4	5	5	5	5	4	4	5	1	4	5	4	4	5	4	5	4	4	5	4	3	1
2023/11/21 7:39:02 PM GMT+3	5	Mbeya Zonal Referral Hospital	Zonal Referral Hospital	EG 2	2023-11-21	RES-48	44	35 - 44 yrs old	1	Mbeya Zonal Referral Hospital	1	1	2015	5	5	1	5	1	1	5	3	5	5	5	5	5	5	5	5	5	4	4	4	4	4	1	5	5	5	5	4	4	5	4	4	4	5	5	1
2023/11/21 10:47:51 PM GMT+3	1	Muhimbili National Hospital - Mloganzila	National Hospital	EG 1	2023-11-21	RES-49	45	45 - 54 yrs old	2	Temeke Hospital	0	1	2012	5	5	1	5	1	1	4	5	4	5	5	4	4	4	4	5	5	5	5	3	3	5	1	5	3	4	4	4	5	5	5	5	4	4	4	1
2023/11/22 12:25:03 PM GMT+3	2	Other (specify)	Other (specify)	EG 4	2023-11-22	RES-50	42	35 - 44 yrs old	1	Muhimbili National Hospital	0	1	2015	4	5	1	5	1	1	5	5	5	5	4	5	4	4	4	5	5	4	3	4	3	4	1	4	5	5	4	4	4	5	4	4	5	4	4	1
2023/11/22 12:29:49 PM GMT+3	1	Muhimbili National Hospital - Mloganzila	National Hospital	EG 1	2023-11-22	RES-51	42	35 - 44 yrs old	2	Tumbi Regional Referral Hospital	0	1	2010	4	4	1	4	1	1	5	5	3	4	5	4	4	3	4	4	4	4	4	3	3	4	1	4	4	4	4	4	4	4	4	3	3	3	2	1
2023/11/22 2:56:52 PM GMT+3	3	Tumbi Regional Referral Hospital	Regional Referral Hospital	EG 2	2023-11-22	RES-52	48	45 - 54 yrs old	2	Tumbi Regional Referral Hospital	1	1	2012	5	5	1	4	1	1	4	4	4	4	4	4	4	4	4	4	5	4	4	3	3	1	1	1	1	1	4	5	5	4	5	4	5	4	3	1
2023/11/22 3:20:27 PM GMT+3	3	Tumbi Regional Referral Hospital	Regional Referral Hospital	EG 2	2023-11-22	RES-53	42	35 - 44 yrs old	2	Tumbi Regional Referral Hospital	1	1	2011	4	4	1	4	1	1	5	5	4	4	4	5	4	4	4	4	4	4	4	4	4	4	1	4	5	5	4	4	5	4	5	4	4	4	4	1
2023/11/24 12:00:54 AM GMT+3	1	Ocean Road Cancer Institute	Specialized Hospital	EG 2	2016-05-16	RES-54	40	35 - 44 yrs old	1	Ocean Road Cancer Institute	0	1	2016	3	4	1	3	1	1	3	4	4	4	3	4	3	4	3	4	4	4	4	3	3	4	1	4	4	4	3	4	4	3	3	3	4	2	1	1
2023/11/24 12:05:32 PM GMT+3	1	Muhimbili National Hospital	National Hospital	EG 1	2023-11-20	RES-55	51	45 - 54 yrs old	1	Muhimbili National Hospital	1	1	2013	5	5	1	5	1	1	4	5	5	5	5	5	5	4	5	5	5	4	4	3	3	4	1	5	5	5	5	5	5	5	5	4	5	4	3	1
2023/11/26 9:28:47 AM GMT+3	1	Muhimbili National Hospital - Mloganzila	National Hospital	EG 1	2023-11-26	RES-56	42	35 - 44 yrs old	2	Muhimbili National Hospital - Mloganzila	1	2	2019	5	5	1	5	1	1	5	5	5	5	5	5	5	5	5	5	5	5	5	5	5	5	1	5	5	5	5	5	5	5	5	5	5	5	5	1
2023/11/26 11:25:01 AM GMT+3	10	Other (specify)	Other (specify)	EG 4	2023-11-26	RES-57	50	45 - 54 yrs old	1	Ocean Road Cancer Institute	0	1	2016	5	5	1	4	1	1	5	4	4	4	4	4	4	4	3	5	5	5	3	3	3	4	1	4	5	4	3	4	4	4	4	4	3	2	3	1
2023/11/26 11:34:26 AM GMT+3	6	Songwe Regional Referral Hospital	Regional Referral Hospital	EG 2	2023-11-26	RES-58	32	25 - 34 yrs old	1	Songwe Regional Referral Hospital	1	4	2022	4	5	1	4	1	1	3	4	4	4	4	5	4	4	4	4	5	4	4	4	5	4	1	4	4	4	4	4	4	4	4	4	5	4	3	1
2023/11/26 12:07:48 PM GMT+3	1	Other (specify)	Other (specify)	EG 4	2023-11-26	RES-59	42	35 - 44 yrs old	1	Muhimbili National Hospital	0	1	2013	5	5	1	4	1	1	5	5	4	5	4	5	5	4	5	4	5	5	4	3	3	4	1	5	5	5	4	4	4	5	4	4	5	3	3	1
2023/11/26 2:27:31 PM GMT+3	1	Muhimbili National Hospital - Mloganzila	National Hospital	EG 1	2023-11-26	RES-60	33	25 - 34 yrs old	1	Muhimbili National Hospital - Mloganzila	1	1	2019	4	4	0	3	1	1	4	4	5	5	4	5	4	5	5	5	5	5	3	4	3	4	1	5	5	4	5	5	4	5	4	5	5	3	4	1
2023/11/26 8:31:45 PM GMT+3	1	Muhimbili National Hospital	National Hospital	EG 1	2023-11-26	RES-61	43	35 - 44 yrs old	2	Muhimbili National Hospital	1	1	2022	5	5	1	5	1	1	4	5	5	5	5	5	5	4	5	4	4	4	4	3	3	4	1	5	5	5	5	5	5	4	5	5	5	4	4	1
2023/11/26 9:11:41 PM GMT+3	5	Mbeya Zonal Referral Hospital	Zonal Referral Hospital	EG 2	2023-11-26	RES-62	38	35 - 44 yrs old	1	Mbeya Zonal Referral Hospital	1	2	2022	5	5	1	5	1	1	4	4	4	5	5	5	4	4	4	5	5	5	5	2	3	4	1	5	5	4	4	4	4	4	4	4	4	4	4	1
2023/11/27 9:19:20 AM GMT+3	1	Muhimbili National Hospital - Mloganzila	National Hospital	EG 1	2023-11-27	RES-63	36	35 - 44 yrs old	1	Muhimbili National Hospital - Mloganzila	1	1	2020	4	4	1	5	1	1	4	4	3	3	3	4	3	3	3	4	5	4	4	3	3	4	1	4	3	4	4	4	3	3	2	2	4	2	2	1
2023/11/27 11:56:51 AM GMT+3	1	National Public Health Laboratory	National Lab	EG 1	2023-11-27	RES-64	42	35 - 44 yrs old	2	National Public Health Laboratory	1	6	2021	4	4	1	3	1	1	3	4	3	3	3	4	3	3	4	4	4	4	4	2	3	4	1	4	4	4	4	4	4	5	4	3	4	4	4	1
2023/11/27 3:34:12 PM GMT+3	5	Mbeya Zonal Referral Hospital	Zonal Referral Hospital	EG 2	2023-11-27	RES-65	37	35 - 44 yrs old	1	Mbeya Zonal Referral Hospital	1	2	2022	5	5	1	5	1	1	5	5	5	5	5	5	5	5	5	5	5	5	5	3	3	5	1	5	5	5	5	5	5	5	5	5	5	5	4	1
2023/11/27 10:51:28 PM GMT+3	2	Ministry of Health	Ministry of Health	EG 1	2023-11-27	RES-66	38	35 - 44 yrs old	1	Ministry of Health	1	3	2015	4	4	0	5	1	1	5	4	4	5	4	5	4	4	4	4	5	4	4	3	3	4	1	4	4	4	4	4	4	4	4	4	4	4	4	1
2023/11/28 7:10:03 AM GMT+3	1	Muhimbili National Hospital	National Hospital	EG 1	2023-11-25	RES-67	53	45 - 54 yrs old	1	Muhimbili National Hospital	1	1	2013	4	4	0	4	1	1	4	4	3	3	3	4	3	4	4	5	5	5	5	4	4	4	1	4	4	4	4	4	3	3	3	3	4	2	3	1
2023/11/28 7:30:36 AM GMT+3	7	Iringa Regional Referral Hospital	Regional Referral Hospital	EG 2	1985-11-09	RES-68	38	35 - 44 yrs old	2	Iringa Regional Referral Hospital	1	2	2017	4	5	1	5	1	1	4	4	4	4	5	4	4	4	4	5	5	5	5	5	5	5	1	5	5	5	5	5	5	5	5	5	4	4	4	1
2023/11/28 2:30:17 PM GMT+3	1	Jakaya Kikwete Cardiac Institute	National Hospital	EG 1	1973-12-06	RES-69	50	45 - 54 yrs old	1	Muhimbili National Hospital	0	1	2015	5	5	1	5	1	1	5	5	5	5	5	5	5	5	5	4	4	4	4	3	3	5	1	5	5	5	5	5	5	4	4	4	4	4	2	1
2023/11/28 4:17:16 PM GMT+3	1	Other (specify)	Other (specify)	EG 4	2023-11-28	RES-70	33	25 - 34 yrs old	2	Muhimbili National Hospital	0	2	2018	3	4	1	4	0	1	3	3	3	3	3	3	2	3	3	5	4	4	4	3	3	3	1	3	4	4	3	3	3	3	3	3	4	1	1	1
2023/11/28 4:39:41 PM GMT+3	1	Muhimbili National Hospital - Mloganzila	National Hospital	EG 1	2023-11-28	RES-71	44	35 - 44 yrs old	2	Tumbi Regional Referral Hospital	0	1	2009	5	5	1	4	1	1	4	4	4	5	4	5	4	4	4	3	5	5	3	5	5	3	1	5	5	4	4	4	4	4	4	4	4	4	4	1
2023/11/28 5:12:54 PM GMT+3	1	Muhimbili National Hospital	National Hospital	EG 1	2023-11-28	RES-72	39	35 - 44 yrs old	2	Muhimbili National Hospital	1	5	2016	5	5	1	5	1	1	5	5	5	5	4	5	5	4	5	5	5	3	3	5	5	4	1	5	5	5	4	5	5	5	5	5	5	4	4	1
2023/11/29 8:33:50 PM GMT+3	1	National Public Health Laboratory	National Lab	EG 1	2023-11-29	RES-73	46	45 - 54 yrs old	1	National Public Health Laboratory	1	6	2021	5	5	1	5	1	1	4	4	4	4	4	4	4	5	4	4	5	4	4	2	2	4	1	4	4	4	4	4	4	4	4	4	4	4	4	1
2023/11/30 4:08:49 AM GMT+3	1	National Public Health Laboratory	National Lab	EG 1	2023-11-30	RES-74	34	25 - 34 yrs old	1	National Public Health Laboratory	1	4	2022	4	4	1	4	1	1	4	4	3	3	3	4	3	3	3	4	4	4	4	3	3	4	1	4	4	4	4	4	3	3	3	3	4	3	3	1
2023/11/30 12:04:05 PM GMT+3	2	Ministry of Health	Ministry of Health	EG 1	2023-11-30	RES-75	43	35 - 44 yrs old	2	Kibong'oto Infectious Disease Hospital	0	3	2019	5	5	1	5	1	1	5	5	5	5	5	5	4	4	5	5	5	5	5	2	2	5	1	5	5	5	4	4	5	5	5	4	5	4	4	1
2023/11/30 12:21:38 PM GMT+3	1	National Public Health Laboratory	National Lab	EG 1	2023-11-28	RES-76	34	25 - 34 yrs old	1	National Public Health Laboratory	1	1	2021	5	5	1	5	1	1	4	5	4	5	4	4	4	4	4	5	5	5	4	3	4	4	1	4	4	4	4	4	3	4	4	4	5	4	5	1
2023/11/30 1:58:52 PM GMT+3	8	Manyara Regional Hospital	Regional Referral Hospital	EG 2	2023-11-30	RES-77	31	25 - 34 yrs old	2	Other (Specify)	0	2	2021	4	5	1	4	1	1	4	4	4	4	5	5	5	5	5	4	5	5	5	3	3	5	1	5	5	5	5	5	5	5	5	4	5	4	4	1
2023/11/30 10:05:36 PM GMT+3	1	Muhimbili National Hospital	National Hospital	EG 1	2023-11-30	RES-78	40	35 - 44 yrs old	1	Muhimbili National Hospital - Mloganzila	1	1	2018	5	5	1	5	1	1	5	5	5	5	5	5	5	4	5	5	5	5	5	3	3	4	1	5	5	5	5	5	5	5	5	5	5	4	4	1
2023/12/01 5:42:28 AM GMT+3	2	Ministry of Health	Ministry of Health	EG 1	2023-12-01	RES-79	51	45 - 54 yrs old	1	Ministry of Health	1	2	2013	5	5	1	5	1	1	5	5	5	5	5	5	4	4	5	4	5	4	4	3	3	5	1	5	4	5	5	5	4	5	4	4	5	4	4	1
2023/12/01 9:00:06 AM GMT+3	1	Jakaya Kikwete Cardiac Institute	National Hospital	EG 1	2023-12-01	RES-80	48	45 - 54 yrs old	1	Muhimbili National Hospital	0	1	2012	4	4	1	1	1	1	5	5	4	4	4	4	4	4	4	4	4	4	4	3	3	5	1	5	5	5	5	5	4	5	4	4	5	4	4	1
2023/12/01 10:19:58 AM GMT+3	2	Ministry of Health	Ministry of Health	EG 1	2023-12-01	RES-81	45	45 - 54 yrs old	1	Ministry of Health	1	3	2014	4	5	0	5	1	1	5	5	5	5	5	5	5	5	5	1	5	4	4	5	5	4	1	5	5	5	5	4	4	4	5	5	5	4	5	1
2023/12/03 4:08:47 PM GMT+3	2	Ministry of Health	Ministry of Health	EG 1	2023-03-12	RES-82	37	35 - 44 yrs old	1	Ministry of Health	1	4	2022	4	5	1	5	1	1	5	5	5	5	5	4	4	2	2	5	5	5	5	2	2	4	1	5	5	5	5	5	4	5	4	4	3	3	3	1
2023/12/03 4:25:21 PM GMT+3	1	Other (specify)	Other (specify)	EG 4	2023-03-12	RES-83	40	35 - 44 yrs old	2	Mirembe National Mental Hospital	0	4	2022	5	5	1	5	1	1	5	5	5	5	5	5	5	5	5	5	5	5	5	3	3	5	1	5	5	5	5	5	5	5	5	5	5	5	5	1
2023/12/03 7:00:51 PM GMT+3	3	Muhimbili National Hospital - Mloganzila	National Hospital	EG 1	2023-12-03	RES-84	49	45 - 54 yrs old	2	Tumbi Regional Referral Hospital	0	1	2011	4	4	1	4	1	1	4	4	4	4	4	4	4	4	4	5	5	5	4	4	4	4	1	5	5	4	4	4	4	4	4	4	5	4	4	1
2023/12/03 7:30:56 PM GMT+3	2	Ministry of Health	Ministry of Health	EG 1	2023-12-03	RES-85	41	35 - 44 yrs old	1	Ministry of Health	1	5	2022	4	4	1	4	1	1	4	4	4	4	4	5	3	2	3	3	5	5	4	3	3	4	1	4	3	3	3	4	3	4	4	4	2	4	4	1
2023/12/04 12:35:27 AM GMT+3	1	Muhimbili University of Health and Allied Sciences	University	EG 3	2023-12-03	RES-86	45	45 - 54 yrs old	1	Muhimbili University of Health and Allied Sciences	1	1	2016	5	5	1	5	1	1	5	5	5	5	5	5	5	5	5	5	4	5	5	1	2	4	1	5	5	5	4	5	5	5	3	5	5	5	4	1
2023/12/04 11:08:51 AM GMT+3	1	Muhimbili University of Health and Allied Sciences	University	EG 3	2023-12-04	RES-87	48	45 - 54 yrs old	2	Muhimbili University of Health and Allied Sciences	1	1	2012	5	5	1	4	1	1	5	5	5	5	5	5	4	3	4	5	3	5	5	5	5	4	1	5	5	5	5	5	5	5	3	5	5	4	3	1
2023/12/04 11:31:21 AM GMT+3	1	Muhimbili University of Health and Allied Sciences	University	EG 3	2012-01-02	RES-88	44	35 - 44 yrs old	2	Muhimbili University of Health and Allied Sciences	1	1	2012	4	4	0	3	1	1	4	4	3	3	4	4	4	3	3	5	5	3	3	4	4	3	1	4	3	4	4	4	3	4	3	2	4	2	3	1
2023/12/04 12:40:55 PM GMT+3	4	Kibong'oto Infectious Disease Hospital	Specialized Hospital	EG 2	2023-12-04	RES-89	35	35 - 44 yrs old	1	Kibong'oto Infectious Disease Hospital	1	6	2022	5	5	1	5	1	1	5	5	5	5	5	5	5	4	4	4	5	5	5	3	3	5	1	3	5	4	4	4	4	4	4	5	5	2	3	1
2023/12/05 1:17:06 PM GMT+3	2	Ministry of Health	Ministry of Health	EG 1	2023-12-05	RES-90	30	25 - 34 yrs old	2	Ministry of Health	1	3	2022	5	5	1	4	1	1	5	5	4	5	4	5	5	4	5	5	5	5	5	3	3	5	1	4	4	4	4	4	4	5	4	4	5	4	4	1
2023/12/05 7:38:51 PM GMT+3	2	Ministry of Health	Ministry of Health	EG 1	2023-12-04	RES-91	33	25 - 34 yrs old	2	Ministry of Health	1	3	2017	4	4	1	4	1	0	4	3	3	4	3	1	5	4	4	1	1	1	1	1	1	1	1	3	1	1	1	3	5	5	4	3	1	3	3	1
2023/12/05 8:20:05 PM GMT+3	9	Kiomboi District Hospital	District Hospital	EG 4	2023-11-17	RES-92	29	25 - 34 yrs old	1	Kiomboi District Hospital	1	2	2020	4	5	1	4	1	0	5	4	4	4	5	5	4	4	4	5	5	4	5	4	4	5	1	5	5	4	4	5	4	5	4	4	4	4	4	1
2023/12/08 1:07:27 PM GMT+3	1	Muhimbili University of Health and Allied Sciences	University	EG 3	2023-12-08	RES-93	44	35 - 44 yrs old	2	Muhimbili University of Health and Allied Sciences	1	1	2013	5	5	1	4	1	1	4	4	3	3	3	4	3	2	3	5	5	5	4	3	3	4	1	5	4	4	4	4	3	3	3	3	4	4	4	1
2023/12/08 5:54:04 PM GMT+3	4	Kilimanjaro Christian Center	Zonal Referral Hospital	EG 2	2023-12-08	RES-94	38	35 - 44 yrs old	1	Kilimanjaro Christian Center	1	2	2016	5	4	1	4	1	1	4	4	3	3	4	4	4	3	3	3	4	5	5	3	4	4	1	4	4	5	3	4	4	4	3	3	4	4	3	1
2023/12/11 7:06:16 AM GMT+3	1	Muhimbili National Hospital - Mloganzila	National Hospital	EG 1	2023-12-11	RES-95	34	25 - 34 yrs old	1	Muhimbili National Hospital - Mloganzila	1	1	2021	4	5	1	5	1	1	4	5	4	4	4	5	4	4	4	5	5	5	5	5	5	5	1	5	5	5	5	5	4	5	4	4	4	4	4	1
2023/12/11 2:46:41 PM GMT+3	4	Kibong'oto Infectious Disease Hospital	Specialized Hospital	EG 2	2023-12-04	RES-96	37	35 - 44 yrs old	1	Kibong'oto Infectious Disease Hospital	1	4	2022	4	5	1	1	1	1	5	4	5	5	5	5	5	4	4	3	4	5	4	3	4	5	1	5	5	5	5	4	5	5	4	5	4	4	5	1
2023/12/12 7:03:02 PM GMT+3	1	Other (specify)	Other (specify)	EG 4	2023-12-12	RES-97	41	35 - 44 yrs old	2	National Institute of Medical Research	0	4	2014	4	5	1	4	1	1	4	4	3	3	3	4	3	3	3	4	4	4	5	3	3	4	1	4	4	4	4	4	4	5	4	4	4	4	4	1
[truncated: 11 more columns]
